# Supplementary material for: In-silico trial of intracranial flow diverters replicates and expands insights from conventional clinical trials
Source: Nat Commun. 2021 Jun 23;12:3861. doi: 10.1038/s41467-021-23998-w (PMC8222326; doi:10.1038/s41467-021-23998-w)
Supplement: Supplementary file 4 — Source Data [file 41467_2021_23998_MOESM4_ESM.zip]

Archive with 8 entries (8 files):
- FD-PASS_data_NatComm.xlsx
- README.txt
- Table1.xlsx
- Table2.xlsx
- Table3.xlsx
- Table4.xlsx
- Table5.xlsx
- Table6.xlsx
