# Supplementary material for: In-silico trial of intracranial flow diverters replicates and expands insights from conventional clinical trials
Source: Nat Commun. 2021 Jun 23;12:3861. doi: 10.1038/s41467-021-23998-w (PMC8222326; doi:10.1038/s41467-021-23998-w)
Supplement: Supplementary file 4 — Source Data [file 41467_2021_23998_MOESM4_ESM.zip › FD-PASS_data_NatComm.xlsx]

## Sheet: Results
				Morphological									HAEMODYNAMICS HAEMODYNAMICS HAEMODYNAMICS HAEMODYNAMICS HAEMODYNAMICS HAEMODYNAMICS HAEMODYNAMICS HAEMODYNAMICS HAEMODYNAMICS HAEMODYNAMICS HAEMODYNAMICS HAEMODYNAMICS
													PRE-FD																								POST-FD
													NORMOTENSIVE												HYPERTENSIVE												NORMOTENSIVE												HYPERTENSIVE
Case ID	Cerebral	Age	Gender	Max Diam	Depth	Neck Width	Aspect	Sac Volume	Sac Surface	Neck Surface	Non-Spherecity	Side Branch Diam	TAV		SYSTOLE		DIASTOLE		TAV		SYSTOLE		DIASTOLE		TAV		SYSTOLE		DIASTOLE		TAV		SYSTOLE		DIASTOLE		TAV		SYSTOLE		DIASTOLE		TAV		SYSTOLE		DIASTOLE		TAV
	hemisphere		f=1	[mm]	[mm]	[mm]	Ratio	[mm3]	[mm2]	[mm2]		[mm]	ANEURYSM SAC						ANEURYSM NECK						ANEURYSM SAC						ANEURYSM NECK						ANEURYSM SAC						ANEURYSM NECK						ANEURYSM SAC
													aneuMaxTavVel [m/s]	aneuSavTavVel [m/s]	aneuMaxSysVel [m/s]	aneuSavSysVel [m/s]	aneuMaxDiaVel [m/s]	aneuSavDiaVel [m/s]	neckMaxTavVel [m/s]	neckInflowTav [mL/min]	neckMaxSysVel [m/s]	neckInflowSys [mL/min]	neckMaxDiaVel [m/s]	neckInflowDia [mL/min]	aneuMaxTavVel [m/s]	aneuSavTavVel [m/s]	aneuMaxSysVel [m/s]	aneuSavSysVel [m/s]	aneuMaxDiaVel [m/s]	aneuSavDiaVel [m/s]	neckMaxTavVel [m/s]	neckInflowTav [mL/min]	neckMaxSysVel [m/s]	neckInflowSys [mL/min]	neckMaxDiaVel [m/s]	neckInflowDia [mL/min]	aneuMaxTavVel [m/s]	aneuSavTavVel [m/s]	aneuMaxSysVel [m/s]	aneuSavSysVel [m/s]	aneuMaxDiaVel [m/s]	aneuSavDiaVel [m/s]	neckMaxTavVel [m/s]	neckInflowTav [mL/min]	neckMaxSysVel [m/s]	neckInflowSys [mL/min]	neckMaxDiaVel [m/s]	neckInflowDia [mL/min]	aneuMaxTavVel [m/s]
USFD_0006	Left	53	1	6.2719	4.75248	4.12987	1.15076	68.7621	75.2621	11.8706	0.144019	0	0.3155	0.08829	0.6646	0.1889	0.2001	0.04937	0.3155	35.6434	0.6646	70.9811	0.2001	22.2566	0.3207	0.09741	0.8334	0.1464	0.08331	0.02428	0.3207	37.2792	0.8334	95.0377	0.08331	10.4377	0.1194	0.02575	0.3604	0.07018	0.05038	0.007971	0.1194	14.8811	0.3604	39.5434	0.05038	6.03962	0.1631
USFD_0008	Left	54	0	5.18569	3.41575	4.03478	0.846575	39.5998	51.7606	10.7351	0.138471	0	0.864	0.3117	1.663	0.6411	0.5735	0.1943	0.864	90.9623	1.663	175.925	0.5735	58.8679	0.8209	0.3249	2.116	0.8782	0.3598	0.1136	0.8209	94.6981	2.116	245.943	0.3598	36.9962	0.3876	0.1412	0.952	0.3713	0.2207	0.06262	0.3876	48.4132	0.952	115.075	0.2207	24.1415	0.4215
USFD_0019	Left	49	1	5.0884	3.3101	4.41879	0.749096	33.604	42.4979	14.2021	0.0594817	0	0.5842	0.3493	1.395	0.7445	0.4	0.2123	0.5842	78.9623	1.225	156.226	0.4	51.1075	0.5606	0.3538	1.486	0.848	0.2494	0.1133	0.5606	78.3396	1.483	196.811	0.2494	30.3283	0.284	0.1257	0.6564	0.3365	0.1377	0.04273	0.284	35.1623	0.6549	78.4528	0.1377	16.2906	0.318
USFD_0020	Right	63	1	8.75537	5.75658	4.97767	1.15648	103.502	108.831	17.1109	0.222524	1.61441	0.5267	0.1231	1.17	0.2804	0.3496	0.07584	0.5189	59.9434	1.17	119.604	0.3496	39.0566	0.533	0.1288	1.672	0.3919	0.2166	0.04337	0.5318	59.8302	1.666	177.057	0.2166	27.5094	0.3486	0.07119	0.9535	0.2122	0.1868	0.031	0.3486	42.8377	0.949	105.283	0.1868	24.4925	0.3704
USFD_0025	Left	63	1	11.061	9.94402	4.39198	2.26413	457.857	288.104	13.1788	0.208573	0	1.038	0.2419	1.899	0.4076	0.784	0.1645	1.021	129.17	1.899	222.509	0.7782	91.9245	1.005	0.2476	2.861	0.4474	0.5747	0.1168	1.005	131.887	2.861	334.075	0.5556	67.9811	0.8826	0.1862	1.715	0.3716	0.5522	0.1002	0.8826	111.17	1.715	241.698	0.5522	64.2453	0.9429
USFD_0049	Right	60	1	9.6087	6.69238	4.93534	1.35601	133.146	140.086	16.9511	0.285562	1.00338	0.5911	0.1656	1.218	0.3357	0.3865	0.1013	0.5911	86.8868	1.218	155.943	0.3865	58.0189	0.5497	0.1654	1.751	0.3954	0.2424	0.0577	0.5497	85.6415	1.751	237.566	0.2424	38.8472	0.4283	0.1013	0.9748	0.2358	0.2446	0.05264	0.403	61.1321	0.8971	132.566	0.2446	38.717	0.3779
USFD_0051	Left	60	1	5.38145	4.04513	4.11022	0.984163	47.5724	57.3581	12.2089	0.121417	0	0.5959	0.2798	1.166	0.5724	0.3941	0.1716	0.5949	96.7358	1.149	186.226	0.3941	60.3396	0.5759	0.2741	1.481	0.7261	0.2358	0.08758	0.5759	91.3019	1.442	226.755	0.2358	33.9566	0.261	0.1044	0.7017	0.3141	0.122	0.03918	0.261	47.1906	0.7017	120.736	0.122	21.4358	0.2928
USFD_0054	Left	56	1	7.19606	6.0464	4.81955	1.25456	59.4942	74.3856	16.1812	0.213616	1.0708	0.1562	0.03822	0.3167	0.06953	0.09169	0.01946	0.1562	21.3283	0.3167	39.2604	0.09169	12.334	0.1739	0.05182	0.1271	0.02693	0.03324	0.01108	0.1739	24.6962	0.1271	21.4981	0.03324	5.90377	0.04249	0.008302	0.128	0.01581	0.01442	0.002345	0.04249	5.84151	0.128	12.8604	0.01442	1.96415	0.07908
USFD_0057	Left	59	0	18.8769	18.0175	8.42398	2.13884	1528.91	659.306	45.2149	0.227364	1.95676	0.5549	0.1048	0.9574	0.1522	0.4112	0.07471	0.5549	180.396	0.9574	315.566	0.4112	124.132	0.4976	0.1114	1.371	0.1199	0.2409	0.07298	0.4976	177.453	1.371	444.736	0.2409	108.623	0.2645	0.05703	0.6573	0.07853	0.1398	0.03787	0.2645	105.057	0.6573	218.887	0.1398	64.0189	0.2917
USFD_0060	Right	46	1	9.7475	8.72375	4.1101	2.12251	209.635	193.972	11.8538	0.301696	1.56409	0.4461	0.05712	0.8727	0.1181	0.2973	0.03536	0.4461	51.8434	0.8727	97.2453	0.2973	35.5245	0.4372	0.06087	1.315	0.1254	0.1838	0.02197	0.4372	52.1377	1.315	148.868	0.1838	21.283	0.3124	0.03279	0.7031	0.07281	0.1706	0.01648	0.3124	30.1019	0.7031	66.9057	0.1706	17.0547	0.317
USFD_UNIGE_0004	Right	50	1	4.78694	3.12542	4.83973	0.645784	29.5453	39.0294	15.9571	0.0601152	0	0.2438	0.1337	0.4274	0.2604	0.1604	0.07511	0.2438	38.2189	0.4271	72.3396	0.1604	22.4491	0.2476	0.1482	0.4678	0.193	0.08906	0.04222	0.2476	42.317	0.4678	64.6981	0.08899	12.7189	0.1189	0.04694	0.2949	0.1238	0.05927	0.02024	0.1189	15.017	0.2949	37.6811	0.05927	7.00755	0.1408
USFD_UNIGE_0005	Right	50	1	13.3135	11.667	5.9065	1.97528	724.287	401.59	24.3062	0.229159	0	0.2797	0.0579	0.5142	0.07011	0.2003	0.04128	0.2797	64.6415	0.5142	128.094	0.2003	43.1377	0.2427	0.06109	0.4167	0.03317	0.1061	0.04963	0.2427	65.0943	0.4167	95.0377	0.1061	27.5208	0.06759	0.01206	0.1837	0.01296	0.02992	0.007457	0.06759	22.5396	0.1837	57	0.02992	11.7113	0.09823
USFD_UNIGE_0031	Left	85	1	7.93884	5.03302	4.65513	1.08118	91.4893	103.026	15.2944	0.243563	0	0.743	0.2768	1.33	0.5814	0.536	0.1719	0.743	94.9245	1.33	177.453	0.536	64.9245	0.7299	0.2831	1.796	0.8163	0.4246	0.1132	0.7299	95.8302	1.796	260.208	0.4246	52.7264	0.6671	0.2031	1.303	0.4837	0.4243	0.1087	0.6671	70.9245	1.303	132.283	0.4243	49.6245	0.6671
USFD_UNIGE_0036	Right	77	1	11.3128	8.04834	8.27478	0.972635	405.017	237.387	47.4473	0.114888	1.83143	0.368	0.1444	0.7385	0.2485	0.2417	0.0953	0.368	169.245	0.7385	310.698	0.2417	112.415	0.3565	0.1435	0.8629	0.1808	0.1915	0.07693	0.3565	172.642	0.8629	417.34	0.1915	83.8302	0.4038	0.1034	0.8255	0.2045	0.2504	0.06208	0.4021	133.528	0.811	259.811	0.2504	82.7547	0.3859
UPF_P0001.00	Right	53	1	8.49084	7.13795	4.72497	1.51068	105.647	103.585	16.3074	0.1719	0	0.2923	0.1159	0.5311	0.2168	0.2174	0.07361	0.2923	42.9509	0.5311	79.8679	0.2174	30.7811	0.258	0.1166	0.6971	0.1636	0.1039	0.03778	0.258	39.0792	0.6971	107.208	0.1039	13.3245	0.1719	0.0488	0.3882	0.1013	0.09631	0.02316	0.1719	26.3434	0.3882	53.3774	0.09631	16.4774	0.1648
UPF_P0005.00	Left	50	1	5.69236	3.11115	5.74174	0.541848	36.9277	43.9661	23.0106	0.0318907	0	0.4799	0.2445	0.8802	0.4363	0.3248	0.1634	0.4799	77.9434	0.8802	138.113	0.3248	52.8792	0.4829	0.2406	1.018	0.5815	0.1948	0.0892	0.4829	78.5094	1.018	182.038	0.1948	30.3396	0.2205	0.1248	0.6186	0.2931	0.1244	0.06461	0.2205	41.3264	0.6186	96.3962	0.1117	22.0019	0.269
UPF_P0010.00	Left	53	1	6.16556	4.80274	4.129	1.16317	69.2689	75.663	11.9962	0.144376	0	0.2964	0.1085	0.6073	0.2307	0.206	0.06159	0.2945	48.0679	0.6073	95.434	0.206	29.683	0.2963	0.1186	0.7388	0.1616	0.09442	0.02996	0.2963	50.0264	0.7388	99.5094	0.09442	14.2358	0.1604	0.04318	0.5124	0.1305	0.06407	0.01423	0.1604	21.6226	0.5124	58.2453	0.06407	9.45849	0.2142
UPF_P0012.00	Right	48	1	6.91404	5.26162	5.25791	1.00071	125.268	107.239	19.9792	0.103922	0	0.6259	0.3647	1.189	0.7446	0.425	0.2252	0.6259	155.491	1.189	295.472	0.425	105	0.717	0.439	1.928	0.8421	0.2752	0.1291	0.717	170.774	1.928	348.34	0.2752	66.283	0.5771	0.245	1.206	0.5307	0.3298	0.1293	0.5771	106.755	1.206	207.849	0.3298	63.7358	0.5718
UPF_P0013.00	Left	62	1	6.21241	3.4852	5.91291	0.589421	62.5203	65.3312	22.1751	0.0745184	1.58822	0.5796	0.3205	1.034	0.5952	0.3954	0.2097	0.5796	179.264	1.034	343.358	0.3954	115.868	0.5826	0.3283	1.249	0.7028	0.2566	0.126	0.5826	183.906	1.249	404.094	0.2566	71.8302	0.361	0.2027	0.8506	0.4876	0.2023	0.106	0.361	117.226	0.8506	259.302	0.2023	63.566	0.3676
UPF_P0019.00	Right	48	1	7.20483	4.96797	5.01681	0.990264	54.6274	68.0018	15.2082	0.187368	2.21832	0.5264	0.1003	0.9264	0.2107	0.4045	0.06693	0.5226	27.317	0.9264	38.9094	0.4045	23.1453	0.5083	0.101	1.634	0.3423	0.2292	0.0329	0.4861	22.8283	1.634	97.5849	0.2292	12.4981	0.3857	0.1031	0.7874	0.1836	0.237	0.0605	0.3857	24.4755	0.7874	34.183	0.237	17.6321	0.3811
UPF_P0029.00	Right	52	0	9.81947	6.18509	5.78091	1.06992	175.062	144.384	24.6229	0.168079	0.862825	0.8422	0.2527	1.417	0.4716	0.5965	0.1671	0.8422	175.585	1.417	302.208	0.5965	120.453	0.8283	0.2725	2.002	0.7506	0.4007	0.09792	0.8283	185.434	2.002	443.491	0.4007	80.3208	0.6601	0.1851	1.288	0.4142	0.4	0.1068	0.6601	134.943	1.287	277.358	0.4	84.0566	0.6934
UPF_P0031.00	Left	52	0	6.09757	3.79478	5.25906	0.721569	48.7357	55.6126	19.936	0.0791288	0	0.3978	0.1794	0.8184	0.384	0.266	0.1057	0.3978	62.0943	0.8184	127.925	0.266	37.5679	0.3799	0.1835	0.6289	0.27	0.1352	0.05368	0.3799	62.3208	0.6289	98.7736	0.1352	21.2038	0.1413	0.0565	0.3299	0.1417	0.07957	0.02528	0.112	25.4547	0.311	62.0377	0.05753	12.8094	0.1688
UPF_P0032.00	Left	62	1	8.0748	6.54294	5.6521	1.15761	121.113	113.415	21.6489	0.171557	1.60384	0.6872	0.3206	1.172	0.5732	0.5435	0.2251	0.6872	190.472	1.006	343.585	0.5435	135.792	0.6929	0.3267	1.62	0.8029	0.3949	0.1479	0.6929	200.094	1.602	502.642	0.3949	106.358	0.6557	0.2625	1.402	0.5615	0.4035	0.1524	0.5635	198.962	1.262	425.264	0.3537	119.887	0.6618
UPF_P0035.00	Right	52	1	4.97728	2.80209	4.29493	0.652418	14.5388	26.6369	11.7742	0.141626	1.54637	0.5758	0.2533	1.018	0.4846	0.3929	0.1579	0.5758	91.0755	1.018	165.17	0.3929	58.3585	0.5362	0.2552	1.549	0.7147	0.2232	0.07739	0.5362	91.6415	1.549	236.491	0.2232	30.4189	0.4204	0.1459	0.8576	0.3265	0.2573	0.07537	0.4204	53.9321	0.8576	117.566	0.2573	28.8566	0.4084
UPF_P0042.00_ID2	Right	69	1	4.86825	2.05416	4.95438	0.414615	18.6096	27.7615	17.4105	0.0290696	0	0.5398	0.2693	1.084	0.55	0.3629	0.1803	0.5398	65.4906	1.084	138.566	0.3629	43.9755	0.5283	0.2717	1.361	0.799	0.217	0.1045	0.5283	66.1698	1.361	190.925	0.217	25.1038	0.2715	0.1439	0.612	0.3738	0.1512	0.07028	0.2715	34.6245	0.612	89.6604	0.1512	17.383	0.3148
UPF_P0044.00	Left	56	0	4.44205	2.23904	4.41969	0.506605	14.7903	24.1351	13.1056	0.0417575	0	0.8834	0.4936	1.672	0.9344	0.6001	0.3235	0.8834	88.4717	1.672	172.245	0.6001	57.7925	0.8657	0.4839	2.556	1.358	0.363	0.1805	0.8657	89.5472	2.556	264.679	0.363	32.8698	0.4425	0.2384	1.089	0.5974	0.2338	0.1204	0.4196	43.783	1.089	102	0.2172	24.3	0.4914
UPF_P0046.00	Right	63	1	5.24943	4.16091	4.32183	0.962764	30.6365	44.9216	12.3341	0.163413	0.962034	1.364	0.5186	2.179	0.9422	1.086	0.4155	1.364	99.6226	2.179	169.358	1.086	77.8868	1.228	0.494	3.507	1.429	0.8003	0.2965	1.228	86.8868	3.507	209.321	0.8003	62.9434	1.432	0.4983	2.707	1.025	1.046	0.3413	1.432	98.0943	2.555	175.302	1.046	72.0566	1.277
UPF_P0058.00	Left	74	1	7.03903	6.00733	4.14446	1.44948	95.9175	95.7791	11.5411	0.160279	1.67178	0.5422	0.09373	1.028	0.1965	0.3582	0.05627	0.5422	59.1509	1.028	120.623	0.3582	37.4943	0.5334	0.0975	1.343	0.2544	0.2549	0.03543	0.5334	58.9245	1.343	169.698	0.2549	26.0774	0.4738	0.08231	1.023	0.2042	0.2769	0.04543	0.4738	43.7208	1.023	99.9623	0.2769	24.8491	0.4765
UPF_P0060.00	Left	49	1	13.935	12.2275	6.83796	1.78818	673.376	364.284	34.0197	0.19052	0	0.4903	0.1376	0.8542	0.24	0.3408	0.0873	0.4903	172.019	0.8542	326.321	0.3408	112.302	0.4761	0.1527	1.186	0.1607	0.2111	0.07511	0.4761	190.698	1.186	479.887	0.2058	80.7736	0.3192	0.07229	0.6721	0.1292	0.1759	0.03925	0.3192	99.6792	0.6721	224.094	0.1759	54.034	0.358
UPF_P0065.00	Left	48	1	7.07306	4.36058	5.70622	0.764181	71.4025	72.4927	20.8884	0.0887123	0.850211	0.3223	0.1536	0.5129	0.2667	0.2069	0.09392	0.312	77.9434	0.5129	130.415	0.2069	48.9113	0.3312	0.1641	0.777	0.2346	0.1215	0.05371	0.3203	80.0943	0.777	146.774	0.1197	28.4717	0.191	0.07725	0.4091	0.1939	0.1014	0.02949	0.191	42.4528	0.4091	97.2453	0.1014	18.4132	0.2308
UPF_P0078.00	Left	83	1	7.64646	6.55077	4.42834	1.47928	65.4813	76.5841	13.9324	0.18577	0	0.8049	0.4071	1.407	0.8034	0.6175	0.2706	0.8049	91.0755	1.407	149.434	0.6175	66.7358	0.7837	0.4012	1.842	1.079	0.489	0.1822	0.7837	83.1509	1.842	209.151	0.489	49.9415	0.5192	0.223	1.098	0.5057	0.2824	0.09694	0.5192	57.1698	1.098	108.283	0.2824	32.366	0.5336
UPF_P0082.00	Left	61	0	7.2438	6.29582	4.16913	1.5101	42.6192	59.758	12.5715	0.216303	1.58053	1.166	0.4466	2.425	0.9032	0.7752	0.2814	1.166	96.1698	2.24	193.868	0.7752	63.6226	1.167	0.4079	3.683	1.042	0.4959	0.1453	1.167	94.6415	3.223	259.698	0.4959	38.7226	0.7238	0.2285	1.621	0.6225	0.3973	0.09759	0.7238	57.6226	1.621	134.038	0.3973	30.1189	0.7728
UPF_P0098.00	Right	66	1	9.2716	7.43441	6.41395	1.1591	204.193	158.752	28.3437	0.161607	1.82896	1.14	0.3685	2.034	0.7759	0.7866	0.2269	1.14	294.396	2.034	597.736	0.7866	181.189	1.156	0.393	2.65	1.027	0.5371	0.1382	1.156	322.302	2.65	812.264	0.5371	117.396	0.7574	0.226	1.594	0.5254	0.4498	0.1293	0.7574	188.038	1.594	411.509	0.4476	114.113	0.7955
UPF_P0107.00	Left	77	1	8.878	6.74028	6.08017	1.10857	142.433	125.549	25.373	0.16619	0	0.6063	0.3376	1.134	0.6657	0.4504	0.2147	0.6063	157.358	1.134	356.66	0.4504	99.5094	0.5745	0.3216	1.385	0.6125	0.3364	0.1368	0.5745	148.755	1.385	372.283	0.3364	68.4906	0.3532	0.1489	0.7988	0.314	0.1974	0.07004	0.3532	72.5094	0.7988	145.868	0.1974	41.8528	0.345
UPF_P0123.00	Left	40	1	10.7984	9.17658	5.37805	1.7063	146.29	143.842	17.9305	0.259148	1.37139	0.5379	0.1054	1.012	0.2123	0.345	0.06066	0.5379	61.1887	1.012	116.434	0.345	37.783	0.5567	0.1131	1.35	0.1928	0.1984	0.03214	0.5567	67.4151	1.35	156.453	0.1984	22.2906	0.4335	0.06873	0.8547	0.1476	0.2727	0.03784	0.4335	40.1094	0.8547	80.2075	0.2727	24.7585	0.4339
UPF_P0134.00	Left	46	0	6.96015	5.49838	4.04537	1.35918	20.0853	39.7999	10.6161	0.287403	0	0.4893	0.1459	1.024	0.3821	0.3009	0.06262	0.4893	20.7453	1.001	48.6566	0.3009	11.2132	0.5266	0.191	1.315	0.4385	0.1609	0.02561	0.5266	24.8094	1.246	63.3396	0.1609	5.44585	0.2113	0.03255	0.5706	0.1003	0.1048	0.01111	0.2113	6.56038	0.5706	16.6981	0.1048	3.23208	0.2663
UPF_P0140.00	Right	57	1	7.96395	5.69715	4.12463	1.38125	80.9929	99.4415	11.9963	0.277445	0	0.5435	0.1378	0.9369	0.2685	0.3775	0.08447	0.5435	56.717	0.9369	102.849	0.3775	37.6075	0.5495	0.1467	1.14	0.2852	0.2445	0.04973	0.5495	60.2264	1.14	115.981	0.2445	24.5717	0.2654	0.06204	0.6194	0.1628	0.122	0.02556	0.2654	30.3736	0.6194	67.1321	0.122	16.2509	0.2824
UPF_P0141.00	Right	74	1	10.1481	9.30827	4.29399	2.16774	191.21	179.376	12.7548	0.289796	0	0.6879	0.07977	1.144	0.1557	0.4892	0.04578	0.6879	45.7755	1.134	84.6792	0.4892	29.1057	0.6243	0.07206	1.495	0.1643	0.3406	0.02762	0.6243	40.5623	1.495	108.679	0.3406	18.1811	0.5771	0.04548	1.22	0.1103	0.3373	0.02298	0.5771	26.4679	1.22	58.1887	0.3373	16.3868	0.5615
UPF_P0156.00	Left	40	1	11.5249	9.40663	5.66051	1.6618	316.158	224.644	19.7963	0.207046	0.82308	0.5769	0.1046	0.9951	0.1871	0.3927	0.06715	0.5765	72.9057	0.9938	132.509	0.3927	51.017	0.5491	0.1113	1.248	0.2025	0.2012	0.04685	0.5491	72.4528	1.248	193.189	0.2012	32.5868	0.3701	0.07274	0.8182	0.1623	0.1913	0.03747	0.3701	56.8302	0.8182	121.981	0.1913	34.2057	0.373
UPF_P0157.00	Right	61	1	4.98715	2.37748	4.24527	0.56003	17.213	27.313	12.5428	0.0631377	1.42909	0.6664	0.2558	1.317	0.6122	0.4216	0.1402	0.6664	84.5094	1.317	187.811	0.4216	50.117	0.644	0.2543	1.536	0.6889	0.2634	0.07305	0.644	84.6792	1.536	244.245	0.2634	30.017	0.3249	0.1085	0.7677	0.2806	0.173	0.05575	0.3249	41.1	0.7677	100.472	0.173	21.9849	0.3473
UPF_P0195.00	Left	55	1	25.503	22.8365	7.98274	2.86073	5283.79	1488.16	41.1157	0.217551	0	0.6068	0.08112	1.127	0.1058	0.4241	0.0693	0.6068	278.434	1.127	561.679	0.4241	196.358	0.5606	0.08399	1.573	0.0914	0.3341	0.09178	0.5606	297.566	1.573	826.981	0.286	153.736	0.3849	0.04268	0.8044	0.05788	0.2768	0.03792	0.3849	195	0.8044	433.925	0.2768	116.887	0.3912
UPF_P0214.00	Left	49	0	19.7824	13.9976	6.36148	2.20037	1123.62	561.495	28.6491	0.261177	0	0.2976	0.0342	0.526	0.05294	0.2021	0.02395	0.2976	59.1509	0.5257	111.509	0.2021	39.2208	0.2829	0.03982	0.5987	0.02903	0.1115	0.0298	0.2829	59.3774	0.5987	141.792	0.0942	19.3981	0.111	0.01497	0.2749	0.0167	0.05272	0.008127	0.111	30.266	0.2749	73.2453	0.05272	15.2604	0.1473
UPF_P0215.00	Left	77	1	8.22972	7.11568	4.96326	1.43367	163.294	139.452	17.486	0.177698	0	0.3104	0.08927	0.6015	0.1706	0.2102	0.05458	0.3104	49.0698	0.6015	99.566	0.2102	32.7962	0.2737	0.08971	0.7827	0.1308	0.09363	0.03174	0.2737	46.5792	0.7827	131.83	0.09363	14.7113	0.1263	0.0378	0.3784	0.08028	0.0585	0.01475	0.1263	26.2189	0.3784	69.6792	0.0585	13.3245	0.1392
UPF_P0229.01	Right	60	1	8.33116	6.69208	4.4283	1.51121	106.681	110.346	13.5216	0.217576	0.697377	0.5503	0.1385	1.004	0.2676	0.3677	0.08418	0.5503	64.8113	1.004	117.453	0.3677	43.2736	0.5244	0.1387	1.305	0.3102	0.2299	0.04947	0.5244	64.0189	1.305	160.189	0.2299	26.7283	0.3071	0.07326	0.7443	0.1759	0.1842	0.03592	0.3071	42.4698	0.7443	94.5283	0.1842	24.866	0.3104
UPF_P0232.00	Left	56	1	7.74367	6.43479	4.22813	1.5219	108.504	105.021	12.8187	0.168568	0	0.2237	0.05702	0.419	0.1033	0.1506	0.03439	0.2237	29.6491	0.419	54.3453	0.1506	19.6755	0.208	0.05991	0.3102	0.0457	0.07909	0.02331	0.208	29.4113	0.3102	49.7943	0.07909	11.1057	0.09645	0.0198	0.2286	0.02989	0.04238	0.00661	0.09645	13.4434	0.2286	30.317	0.04238	6.20377	0.1221
UPF_P0261.00	Left	69	1	5.94589	4.6647	4.5518	1.0248	41.5986	53.8748	14.5597	0.144655	2.05168	0.4082	0.1268	0.8444	0.2899	0.2627	0.07415	0.4082	45.283	0.8444	90.1132	0.2627	29.9547	0.3988	0.1287	1.047	0.3099	0.1586	0.03803	0.3988	43.4434	1.047	132.453	0.1586	18	0.2696	0.0712	0.6496	0.1957	0.1411	0.03074	0.2696	30.9679	0.6496	73.1321	0.1411	16.5566	0.2708
UPF_P0266.00	Left	65	1	11.1764	6.42828	9.33996	0.688255	319.925	191.475	60.8945	0.0623096	1.72058	0.4509	0.1479	0.7714	0.2344	0.3016	0.09224	0.4509	191.547	0.7714	287.208	0.3016	122.377	0.4265	0.1561	0.9723	0.1751	0.2214	0.0799	0.4265	201.906	0.9723	322.358	0.2214	104.151	0.2913	0.07763	0.6933	0.1598	0.1867	0.04274	0.2913	102.623	0.6933	193.415	0.1867	60.4528	0.2748
UPF_P0272.00	Left	47	1	10.1395	8.29122	5.18143	1.60018	146.115	132.984	18.0156	0.199297	0	0.3847	0.1013	0.7527	0.2113	0.2568	0.0632	0.3847	50.983	0.7298	101.943	0.2568	34.4604	0.3339	0.1018	1.161	0.2447	0.0935	0.02891	0.3339	55.0868	1.145	186.509	0.0935	10.7208	0.1522	0.04007	0.5097	0.1205	0.06447	0.01499	0.1522	25.9642	0.5097	69.5094	0.06447	13.817	0.1919
UPF_P0280.00	Left	36	0	15.2287	11.262	7.89278	1.42687	896.034	431.645	42.4012	0.173523	0	0.4861	0.1315	0.82	0.2031	0.3492	0.08987	0.4861	222.057	0.82	347.887	0.3492	145.981	0.4662	0.159	1.085	0.1597	0.2447	0.09962	0.4662	259.472	1.085	453	0.2447	144.906	0.2943	0.08425	0.6314	0.1218	0.165	0.04819	0.2943	129.792	0.6314	252.113	0.165	72.3396	0.3143
UPF_P0280.00_ID2	Right	36	0	5.95761	2.98798	5.59297	0.534238	37.226	45.0121	21.6862	0.0493032	0.637244	0.5904	0.3803	1.178	0.7063	0.394	0.2351	0.5904	151.245	1.178	291	0.394	89.1509	0.5854	0.3867	1.036	0.6597	0.2404	0.1424	0.5854	155.038	1.036	245.151	0.2404	56.8868	0.2596	0.1149	0.6108	0.3103	0.1345	0.04935	0.2543	46.1887	0.5984	117.057	0.1345	21.4019	0.2969
UPF_P0286.00	Left	60	0	6.72212	4.64568	5.28796	0.878539	71.131	71.966	20.2393	0.0843707	0	1.179	0.6396	2.189	1.236	0.7893	0.4076	1.152	272.774	2.159	548.321	0.7768	170.547	1.101	0.5991	2.844	1.668	0.4798	0.226	1.1	271.019	2.844	762.453	0.4765	97.5849	0.7121	0.3198	1.485	0.7581	0.4124	0.1602	0.7121	146.774	1.478	327.17	0.4124	77.434	0.7291
UPF_P0299.00	Right	48	1	8.34626	3.88999	7.4574	0.521628	95.6354	89.0471	34.1406	0.0985671	1.28909	0.3846	0.2157	0.6936	0.3952	0.2638	0.1369	0.3846	107.434	0.6744	185.321	0.2638	68.4906	0.3702	0.2196	0.9108	0.5272	0.1533	0.08395	0.366	105.34	0.9108	232.642	0.1533	42.6113	0.2227	0.1168	0.4991	0.2654	0.1279	0.06272	0.2022	56.1509	0.4991	125.774	0.106	30.4811	0.2424
UPF_P0302.00	Right	53	1	11.8144	8.37649	9.82104	0.852912	419.541	252.832	59.6635	0.149205	0	0.7462	0.3379	1.42	0.6433	0.5394	0.2316	0.7462	421.415	1.42	826.415	0.5394	286.075	0.7465	0.3502	1.937	0.8379	0.32	0.1165	0.7465	411.679	1.937	1107.17	0.32	126.113	0.6007	0.2604	1.233	0.547	0.3773	0.1619	0.5974	337.868	1.23	710.943	0.3773	208.358	0.616
UPF_P0304.00	Right	48	1	15.6937	13.6147	8.23209	1.65386	1534.02	611.743	46.3993	0.165435	0	0.4643	0.1047	0.8384	0.1303	0.3273	0.07489	0.4643	186.283	0.8384	293.887	0.3273	128.151	0.4338	0.1271	1.176	0.1124	0.2151	0.09942	0.4338	222.283	1.176	450.17	0.2151	149.547	0.4427	0.07776	0.8028	0.09858	0.2972	0.05435	0.4427	125.377	0.8028	232.472	0.2972	80.3208	0.4234
UPF_P0305.00	Left	54	1	20.6269	18.0697	5.58496	3.23542	1710.08	736.478	20.0218	0.25471	0	0.5518	0.07694	0.9909	0.1142	0.3807	0.05329	0.5518	129.906	0.9836	247.755	0.3788	87.4528	0.5528	0.08388	1.488	0.08675	0.2606	0.07779	0.5528	131.943	1.472	370.528	0.26	59.8302	0.2247	0.01867	0.6235	0.02874	0.1054	0.01299	0.2247	50.3491	0.6176	146.321	0.1054	24.1075	0.257
UPF_P0306.00	Left	45	0	12.614	3.481	4.68904	0.74237	38.6585	49.6135	14.5599	0.115488	0	0.3595	0.1761	0.653	0.3568	0.2357	0.09891	0.3595	55.0698	0.653	106.415	0.2357	33.4925	0.37	0.1915	0.7932	0.3127	0.1481	0.05706	0.37	58.0755	0.7932	105.113	0.1481	20.4566	0.1497	0.05395	0.3805	0.1437	0.06417	0.01922	0.1497	20.2698	0.3805	47.1509	0.06417	9.5717	0.1764
UPF_P0309.00	Right	47	1	5.38332	2.21723	4.97756	0.445446	16.5018	26.62	16.8031	0.0654115	0	0.5583	0.3183	1.093	0.6446	0.3639	0.1902	0.5583	44.1057	1.093	89.0943	0.3639	26.6377	0.5418	0.3152	1.414	0.8584	0.1863	0.0859	0.5418	43.466	1.414	115.642	0.1863	12.3	0.2626	0.1507	0.6372	0.3991	0.1245	0.06429	0.2626	22.9302	0.6372	58.4151	0.1208	10.7887	0.2935
UPF_P0315.00	Left	47	1	7.4176	5.48966	6.39354	0.858626	129.004	107.345	26.7484	0.0870923	0	0.6803	0.3191	1.235	0.6401	0.4723	0.2063	0.6803	170.604	1.235	343.132	0.4723	112.245	0.6375	0.3386	1.697	0.8294	0.2964	0.1121	0.6375	175.585	1.697	447.906	0.2964	63.5094	0.3975	0.1884	0.9257	0.4475	0.2186	0.09939	0.3975	112.189	0.9229	257.377	0.2186	61.7547	0.4125
UPF_P0317.00	Left	55	1	15.0746	13.1405	5.8494	2.24647	900.025	470.252	23.6621	0.239125	0	0.3515	0.05994	0.6235	0.09168	0.252	0.03928	0.3515	84.6226	0.6173	161.943	0.252	57.0566	0.3293	0.06908	0.8629	0.06101	0.1061	0.04332	0.3293	87.9057	0.8629	231	0.1023	28.2849	0.124	0.02218	0.3495	0.02821	0.06133	0.01238	0.124	38.7792	0.3495	94.5283	0.06133	20.5189	0.1749
UPF_P0318.00	Left	48	1	16.6962	13.3795	7.03307	1.90237	683.29	394.706	29.8736	0.245596	0.982036	0.4391	0.09993	0.8996	0.173	0.3104	0.06498	0.4391	157.811	0.8996	270.453	0.3104	99.9623	0.3939	0.1164	1.04	0.1239	0.2104	0.07064	0.3939	197.66	1.04	394.528	0.2104	103.189	0.2939	0.03745	0.7253	0.0742	0.1443	0.01801	0.2939	65.4906	0.7253	152.83	0.1443	35.0264	0.298
ANSYS_UNIGE_17_10	Right	55	0	10.1535	8.43502	6.78296	1.24356	398.923	243.774	31.2937	0.146745	0	0.6442	0.2786	1.22	0.4766	0.426	0.1712	0.6442	277.528	1.22	486.396	0.426	172.132	0.7038	0.335	1.614	0.4939	0.271	0.134	0.7038	334.698	1.614	554.151	0.271	134.887	0.5099	0.179	1.071	0.3482	0.3136	0.1011	0.5099	168.962	1.071	324.453	0.3136	98.5472	0.5416
ANSYS_UNIGE_28_269	Right	46	1	6.61711	4.14189	6.16693	0.671629	58.622	61.9374	25.1831	0.0648205	0	1.006	0.5077	2.141	1.013	0.6631	0.334	1.006	205.075	2.141	418.472	0.6631	129.509	1.015	0.5385	2.944	1.521	0.3794	0.1768	1.015	208.245	2.944	617.547	0.3794	71.6038	0.6838	0.2873	1.535	0.6656	0.4086	0.1502	0.6838	123.962	1.535	284.038	0.4086	66.8491	0.738
ANSYS_UNIGE_30_612	Right	45	1	11.5005	9.84101	7.94475	1.23868	505.297	286.417	40.3735	0.149829	0.661837	0.48	0.1603	0.862	0.2477	0.3263	0.1046	0.48	164.264	0.862	275.66	0.3263	107.604	0.4641	0.1831	1.188	0.2062	0.1714	0.09533	0.4641	177.17	1.188	383.774	0.1656	66	0.31	0.09536	0.6669	0.1688	0.1769	0.05073	0.31	96.566	0.6669	205.189	0.1769	54.1358	0.3439
ASD_0001	Left	46	1	6.3752	3.67935	5.28852	0.695724	58.4655	61.7812	20.0447	0.0641261	0	0.549267	0.196043	1.03146	0.382405	0.37696	0.124292	0.540631	102.629	1.01075	193.644	0.371233	67.4112	0.535212	0.203534	1.36783	0.447132	0.232144	0.0770958	0.526326	106.28	1.34417	257.305	0.226319	44.3891	0.347519	0.106516	0.775512	0.244604	0.200372	0.0549711	0.338684	62.9419	0.759985	136.975	0.194038	36.0151	0.367205
ASD_0003	Right	53	1	6.76678	6.04851	4.27431	1.41509	58.7483	71.7919	12.6588	0.192029	0.788543	0.689	0.2066	1.361	0.4939	0.4602	0.1316	0.689	110.208	1.361	236.094	0.4602	68.3774	0.6783	0.1905	2.028	0.6779	0.2706	0.06314	0.6783	82.9245	1.991	311.377	0.2706	35.6377	0.4339	0.1034	1.004	0.2919	0.2305	0.04362	0.4339	58.3585	1.004	141.849	0.2305	28.5283	0.463
ASD_0006	Left	55	0	5.77492	4.35528	4.23272	1.02896	36.5782	48.5712	12.5888	0.129217	1.644	0.3944	0.1276	0.8182	0.2855	0.2567	0.07487	0.3893	45.3566	0.7716	89.3208	0.2555	31.1151	0.4053	0.1384	1.091	0.3299	0.138	0.03352	0.3983	44.5868	1.081	147.566	0.138	14.9321	0.2455	0.06388	0.6053	0.179	0.1291	0.02689	0.242	29.417	0.5631	70.1887	0.1291	15.1132	0.2748
ASD_0007	Left	48	1	12.5879	11.2711	4.86875	2.315	550.981	327.038	17.2496	0.211199	0.660539	0.4873	0.06966	0.8981	0.1107	0.3226	0.04306	0.4831	64.5283	0.8809	122.151	0.3226	41.5132	0.4735	0.08795	1.263	0.09301	0.1314	0.05237	0.4648	66.7925	1.236	184.472	0.1314	19.5566	0.2238	0.02839	0.5586	0.04959	0.1047	0.01402	0.2198	31.9755	0.5412	77.6604	0.1027	16.1887	0.2574
ASD_0008	Right	43	1	7.92125	6.46327	4.27892	1.51049	99.022	102.665	13.0879	0.19979	0.507143	0.4283	0.09943	0.811	0.2021	0.2789	0.05859	0.4283	47.8868	0.811	91.1321	0.2789	31.9189	0.4229	0.1086	1.063	0.1917	0.1546	0.03386	0.4229	49.3358	1.063	133.585	0.1546	17.9774	0.2518	0.04464	0.596	0.1087	0.1245	0.01846	0.2518	25.7321	0.596	61.0189	0.1245	13.466	0.2716
ASD_0010	Left	54	1	7.57259	6.22484	4.22839	1.47215	107.856	103.984	12.9659	0.16362	0	0.2587	0.07137	0.4772	0.1302	0.1783	0.04328	0.2587	36.7755	0.4772	69.0566	0.1783	24.7132	0.2472	0.07476	0.4326	0.0725	0.09992	0.0286	0.2472	36.2943	0.4326	77.8868	0.09992	13.0075	0.1393	0.03202	0.3239	0.05973	0.07124	0.0132	0.1393	19.9585	0.3239	44.3377	0.07124	10.6245	0.1533
ASD_0011	Right	49	1	11.6998	9.74955	6.45185	1.51113	269.383	207.706	28.6396	0.229205	1.3187	0.5639	0.1524	1.017	0.3007	0.3865	0.09629	0.5639	117.623	1.017	222.113	0.3865	77.0377	0.5526	0.1611	1.414	0.3057	0.2238	0.05635	0.5526	128.491	1.414	323.434	0.2222	53.9321	0.3493	0.08613	0.74	0.1945	0.205	0.0435	0.3479	80.1509	0.7327	168	0.2035	47.2019	0.3681
ASD_0012	Left	58	0	11.1992	7.7786	8.81012	0.882917	400.362	234.163	53.8954	0.109588	0	0.6164	0.3144	1.186	0.6455	0.3946	0.1916	0.6046	106.302	1.152	216.34	0.3895	66.4528	0.6537	0.3379	1.423	0.743	0.2324	0.09734	0.6457	114.906	1.403	241.189	0.2324	36.9283	0.3944	0.1522	0.8327	0.3683	0.2412	0.0748	0.3944	56.0717	0.827	122.038	0.2412	31.5283	0.429
ASD_0016	Left	50	0	9.88879	8.44875	4.8723	1.73404	146.756	133.263	16.9128	0.198642	0	0.4001	0.09836	0.7549	0.2041	0.2793	0.06197	0.4001	47.7623	0.7549	94.1887	0.2793	32.9491	0.3589	0.1003	1.154	0.2426	0.1222	0.02904	0.3589	46.4943	1.154	161.434	0.1222	12.8491	0.2398	0.03718	0.5958	0.1141	0.1312	0.0161	0.2398	24.7981	0.5958	62.0377	0.1312	13.1264	0.2468
ASD_0018	Right	50	1	8.27156	4.55434	5.89408	0.772696	95.4099	97.6778	23.5386	0.179508	0	0.2731	0.09402	0.5348	0.1971	0.1774	0.05622	0.2731	42.1811	0.5348	84.5094	0.1774	27.2094	0.2631	0.1013	0.7145	0.1725	0.0683	0.02413	0.2631	46.0245	0.7145	110.604	0.0683	11.5132	0.09983	0.0346	0.2738	0.08716	0.04601	0.01314	0.09851	19.9132	0.2738	50.0038	0.04601	10.0472	0.1323
ASD_0021	Left	56	1	6.25539	3.02903	5.9098	0.512543	40.3129	46.9662	23.4531	0.039161	0	0.472	0.2752	0.9699	0.5712	0.2822	0.1521	0.472	80.2075	0.9699	159.623	0.2822	45.8434	0.4432	0.2827	0.86	0.5238	0.1735	0.09317	0.4432	82.1887	0.86	149.038	0.1735	27.8943	0.2107	0.1232	0.5242	0.3112	0.1087	0.05033	0.2086	39.9283	0.5169	95.0943	0.08737	17.8528	0.262
ASD_0022	Right	48	1	5.43927	4.21828	4.065	1.03771	37.3802	50.818	10.7486	0.155595	0.637093	0.5453	0.09	1.133	0.1983	0.3155	0.05178	0.5453	26.7623	1.133	50.0604	0.3155	17.4906	0.5456	0.09354	1.513	0.2678	0.1679	0.02153	0.5456	26.0321	1.513	70.8679	0.1679	9.3	0.3202	0.03932	0.8897	0.1109	0.1711	0.01663	0.3202	16.834	0.8897	38.2245	0.1711	9.2717	0.3722
ASD_0026	Left	43	1	10.6597	8.63985	4.32788	1.99632	168.908	180.289	12.902	0.349464	0	0.4829	0.07207	0.9031	0.1443	0.3205	0.04246	0.4829	45.5377	0.9031	90.3962	0.3205	29.5472	0.4675	0.08088	1.176	0.1201	0.1709	0.02192	0.4675	47.3377	1.176	117.736	0.1709	15.4811	0.3382	0.03087	0.7502	0.07474	0.2101	0.0146	0.3382	24.0396	0.7502	55.3925	0.2101	14.1	0.3346
ASD_0028	Right	53	0	3.96279	2.52023	4.07645	0.618242	17.1735	26.4968	11.8945	0.0357595	0	0.5209	0.2733	0.9803	0.5609	0.3512	0.1722	0.5209	49.1434	0.9803	96.1132	0.3512	32.8358	0.5077	0.2757	1.344	0.8057	0.1648	0.06667	0.5077	47.2868	1.344	137.434	0.1648	14.6434	0.2505	0.1187	0.5882	0.3252	0.13	0.05019	0.2505	26.134	0.5864	62.6604	0.13	13.1094	0.2787
ASD_0029	Right	45	1	7.72314	5.9165	5.1953	1.13882	132.607	115.563	17.806	0.136292	0	0.257	0.07907	0.5046	0.1405	0.1719	0.0458	0.257	36.9396	0.5046	75	0.1719	25.5057	0.2197	0.09251	0.8313	0.1171	0.06008	0.02857	0.2197	30.9962	0.8313	127.585	0.05996	7.85094	0.1048	0.02414	0.2941	0.04939	0.04869	0.008429	0.1048	18.5774	0.2941	46.0075	0.04869	9.37359	0.1414
ASD_0030	Left	52	1	9.90946	6.77371	5.84941	1.15802	214.863	163.811	23.7611	0.159431	0.601782	0.215	0.05006	0.4151	0.07795	0.1427	0.03042	0.215	34.3132	0.4151	62.2642	0.1427	23.6717	0.2171	0.06711	0.7162	0.05945	0.06049	0.02938	0.2171	38.0151	0.7162	113.774	0.0586	16.5679	0.1149	0.01702	0.3067	0.0306	0.05333	0.006971	0.1149	16.2283	0.3067	39.9906	0.05333	8.37736	0.1572
ASD_0046	Right	53	1	3.48724	3.3667	4.50286	0.74768	44.3813	53.4016	14.4694	0.09901	0	0.3969	0.166	0.7718	0.3696	0.267	0.09269	0.3969	46.1604	0.7718	99.1698	0.267	28.9472	0.4074	0.1799	0.8434	0.2459	0.1596	0.0514	0.4074	49.466	0.8434	89.6604	0.1596	16.5792	0.118	0.0382	0.34	0.1061	0.04334	0.01015	0.118	16.2962	0.34	43.5283	0.04334	6.48679	0.1634
ASD_0048	Left	59	1	8.06586	5.67574	4.62684	1.2267	92.7661	94.4558	15.3099	0.167268	0	0.3937	0.1117	0.7649	0.2456	0.2694	0.06509	0.391	36.1189	0.7531	78.2264	0.2694	24.8774	0.3673	0.1235	0.9625	0.179	0.1403	0.03598	0.3571	33.866	0.9465	107.434	0.1401	12.7925	0.2427	0.04716	0.5968	0.1109	0.121	0.02122	0.2328	20.8358	0.5739	45.6566	0.1202	12.8774	0.2591
ASD_0053	Right	48	0	10.2459	8.09558	7.33628	1.1035	323.938	204.347	37.768	0.11404	0.689043	0.9701	0.257	1.659	0.4745	0.6998	0.1731	0.3636	127.302	0.7501	247.189	0.2624	85.4151	0.9734	0.2679	2.189	0.6456	0.4856	0.1143	0.327	135.623	1.01	331.585	0.1228	52.4547	0.8361	0.2566	1.412	0.4695	0.6113	0.1737	0.3432	130.472	0.7001	254.66	0.2528	86.6604	0.846
[truncated: 35 more columns]
