# Supplementary material for: In-silico trial of intracranial flow diverters replicates and expands insights from conventional clinical trials
Source: Nat Commun. 2021 Jun 23;12:3861. doi: 10.1038/s41467-021-23998-w (PMC8222326; doi:10.1038/s41467-021-23998-w)
Supplement: Supplementary file 4 — Source Data [file 41467_2021_23998_MOESM4_ESM.zip › README.txt]

Research data for Sarrami-Foroushani et al. In-silico trial of intracranial flow diverters replicates and expands insights from conventional clinical trials. Contents:

- Table 1. Population characteristics

- Table 2. Flow diversion efficacy: angiographic flow reduction in the in-silico trial compared to measures of flow diversion efficcacy in three reference clinical trials.

- Table 3. Demographics and morphological characteristics of aneurysms with/without a side
branch.

- Table 4. Subgroup analysis: the effects of the presence of a side branch, aneurysm size, aspect ratio, and hypertension on
ow diversion efficacy (determined by AMVR).

- Table 5. Demographics and morphological characteristics of small/large and high/low aspect ratio aneurysms.

- Table 6. Subgroup analysis: RRs of incomplete occlusion associated with the presence of a side branch, aneurysm size, aspect ratio, and hypertension

- FD-PASS_data_NatComm: Full simulation result for all 82 cases of FD-PASS with normotensive and hypertensive boundary conditions.

Re-use permitted with appropriate attribution to the related article/data source.

Corresponding author,

Prof. Alejandro F. Frangi
Centre for Computational Imaging & Simulation Technologies in Biomedicine
University of Leeds
a.frangi@leeds.ac.uk
