# Supplementary material for: In-silico trial of intracranial flow diverters replicates and expands insights from conventional clinical trials
Source: Nat Commun. 2021 Jun 23;12:3861. doi: 10.1038/s41467-021-23998-w (PMC8222326; doi:10.1038/s41467-021-23998-w)
Supplement: Supplementary file 4 — Source Data [file 41467_2021_23998_MOESM4_ESM.zip › Table1.xlsx]

## Sheet: Table 1
Population characteristics of the FD-PASS in-silico trial versus three conventional trials (PUFS, ASPIRe, PREMIER)
	FD-PASS	PUFS	ASPIRe	PREMIER
Number of aneurysms	82	109	207	141
Age (years)
Mean	54.6	57	59.9	54.6
Stdev	9.6	11.3	12.5	11.3
Median	50	59	60
Range	36.0-85.0	30.2-75.0	25.0-89.0
Female sex (%)	78	88.9	83.8	87.9
Hypertension (%)		55.6	53.9	51.1
Aneurysm size (mm)
Mean	9.1	18.2	14.5	5
Stdev	4	6.5	6.9	1.9
Median	8	17.5	12	4.6
Range	3.5-25.5	6.2-36.1	0.9-41.0
Aneurysm neck (mm)
Mean	5.5	8.8	7.1	4
Stdev	1.4	4.3	4.2	1.4
Median	5	8.1	6	3.7
Range	4.0-9.8	4.1-36.1	0.8-53.0
Aneurysm location
ICA/PCoA (%)	100	100	90.8	95
Multiple PEDs used (%)	0	98.1	18.8	6.4
Efficacy endpoint	AMVR>35% as proxy for angiographic occlusion	Angiographic occlusion	Angiographic occlusion	Angiographic occlusion
