# Supplementary material for: In-silico trial of intracranial flow diverters replicates and expands insights from conventional clinical trials
Source: Nat Commun. 2021 Jun 23;12:3861. doi: 10.1038/s41467-021-23998-w (PMC8222326; doi:10.1038/s41467-021-23998-w)
Supplement: Supplementary file 4 — Source Data [file 41467_2021_23998_MOESM4_ESM.zip › Table2.xlsx]

## Sheet: Table2
Flow diversion efficacy of the FD-PASS in-silico trial versus three conventional trials (PUFS, ASPIRe, PREMIER)
	FD-PASS	PUFS	ASPIRe	PREMIER
Number of aneurysms	164	109	207	141
Normotensive	82	not reported	not reported	not reported
Hypertensive	82	not reported	not reported	not reported
Flow diverter used	PED	PED	PED	PED
Flow diversion efficacy (post-treatment)
Full cohort (%)	75
Normotensive (%)	82.9
Hypertensive (%)	67.1
Flow diversion efficacy (6-8 months)		73.6	74.8
Flow diversion efficacy (12 months)		86.8		76.8
Flow diversion efficacy (5 years)		95.2
