# Supplementary material for: In-silico trial of intracranial flow diverters replicates and expands insights from conventional clinical trials
Source: Nat Commun. 2021 Jun 23;12:3861. doi: 10.1038/s41467-021-23998-w (PMC8222326; doi:10.1038/s41467-021-23998-w)
Supplement: Supplementary file 4 — Source Data [file 41467_2021_23998_MOESM4_ESM.zip › Table3.xlsx]

## Sheet: Table3
Demographics and characteristics of aneurysms with/without side branches in the FD-PASS in-silico trial
	Side branch present	No side branch	p-value
Number of aneurysms	34	48
Age (years)
Mean	55	54.4	0.78
Stdev	9.4	9.9
Median	51	50
Range	36.0-77.0	36.0-85.0
Female sex (%)	82.3	75	0.43
Aneurysm size (mm)
Mean	8.9	9.1	0.79
Stdev	3.1	4.5
Median	8.3	7.8
Range	5.0-18.9	3.5-25.5
Aneurysm neck (mm)
Mean	5.6	5.4	0.54
Stdev	1.4	1.3
Median	5.2	4.5
Range	4.1-9.3	4.0-9.8
Non-sphericity
Mean	0.17	0.15	0.27
Stdev	0.06	0.08
Median	0.17	0.16
Range	0.05-0.30	0.03-0.35
