# Supplementary material for: In-silico trial of intracranial flow diverters replicates and expands insights from conventional clinical trials
Source: Nat Commun. 2021 Jun 23;12:3861. doi: 10.1038/s41467-021-23998-w (PMC8222326; doi:10.1038/s41467-021-23998-w)
Supplement: Supplementary file 4 — Source Data [file 41467_2021_23998_MOESM4_ESM.zip › Table4.xlsx]

## Sheet: Table4
Subgroup analysis in the FD-PASS in-silico trial
		Normotensive sub-cohort			Hypertensive sub-cohort		Difference	p-value
Side branch	Successful occlusion (%)	Subtotal	95% confidence interval	Successful occlusion (%)	Subtotal	95% confidence interval
Yes	70.6	24/34		52.9	18/34
No	91.7	44/48		77.1	37/48
Difference	21.1		4.2-38.6	24.2		3.4-43.0
p-value	0.013			0.023
Size
>10mm	73.1	19/26		50	13/26
<10mm	87.5	49/56		75	42/56
Difference	14.4		-2.8-34.6	25		3.0-45.3
p-value	0.108			0.026
Aspect ratio
>1.6	77.8	14/18		55.6	10/18
<1.6	84.4	54/64		70.3	45/64
Difference	6.7			14.7		-8.5-38.7
p-value	0.514			0.242
Hypertension	82.9	68/82		67.1	55/82		15.8	0.0196
