# Supplementary material for: In-silico trial of intracranial flow diverters replicates and expands insights from conventional clinical trials
Source: Nat Commun. 2021 Jun 23;12:3861. doi: 10.1038/s41467-021-23998-w (PMC8222326; doi:10.1038/s41467-021-23998-w)
Supplement: Supplementary file 4 — Source Data [file 41467_2021_23998_MOESM4_ESM.zip › Table5.xlsx]

## Sheet: Table5
Demographics and characteristics of small/large and high/low aspect ratio cases in the FD-PASS in-silico trial
	Size >10 mm	Size <10 mm	p-value	Aspect ratio > 1.6	Aspect ratio < 1.6	p-value
Number of aneurysms	52	112		36	128
Age
Mean	52.1	55.8	0.1	51.2	55.6	0.1
Stdev	9.2	9.7		7.9	9.9
Median	50	52		50	50
Range	36.0-77.0	36.0-85.0		40.0-74.0	36.0-85.0
Female sex (%)	73.1	80.4	0.46	83.4	76.6	0.55
Aneurysm size (mm)
Mean	13.6	6.9	<0.001	14.2	7.6	<0.001
Stdev	3.9	1.6		4.5	2.3
Median	11.8	7		12.9	7.2
Range	10.1-25.5	3.5-9.9		9.7-25.5	3.5-15.2
Aneurysm neck (mm)
Mean	6.7	4.9	<0.001	5.8	5.4	0.2
Stdev	1.6	0.8		1.4	1.4
Median	6.6	4.7		5.6	5
Range	4.3-9.8	4.0-7.5		4.1-8.4	4.0-9.8
Non-sphericity
Mean	0.2	0.14	<0.001	0.24	0.14	<0.001
Stdev	0.06	0.07		0.04	0.06
Median	0.21	0.15		0.23	0.14
Range	0.06-0.35	0.03-0.30		0.16-0.35	0.03-0.29
