# Supplementary material for: In-silico trial of intracranial flow diverters replicates and expands insights from conventional clinical trials
Source: Nat Commun. 2021 Jun 23;12:3861. doi: 10.1038/s41467-021-23998-w (PMC8222326; doi:10.1038/s41467-021-23998-w)
Supplement: Supplementary file 4 — Source Data [file 41467_2021_23998_MOESM4_ESM.zip › Table6.xlsx]

## Sheet: Table6
Subgroup analysis of relative risks in the FD-PASS in-silico trial
		Normotensive sub-cohort			Hypertensive sub-cohort
	Relative risk	95% confidence interval	p-value	Relative risk	95% confidence interval	p-value	Relative risk	95% confidence interval	p-value
Side branch	3.53	1.21-10.32	0.021	2.05	1.09-3.85	0.025
Size >10 mm	2.15	0.84-5.51	0.109	2	1.10-3.62	0.022
Aspect ratio >1.6	1.42	0.50-4.00	0.504	1.49	0.79-2.83	0.216
Hypertension							1.93	1.09-3.40	0.023
